# Supplementary material for: Artificial intelligence and omics-based autoantibody profiling in dementia
Source: Front Immunol. 2025 May 8;16:1537659. doi: 10.3389/fimmu.2025.1537659 (PMC12095159; doi:10.3389/fimmu.2025.1537659)
Supplement: Supplementary Figure 8 — Expression of the ADGRF5 gene in human tissues and single cells. (A) Expression of ADGRF5 in multiple human tissues measured by bulk RNA-sequencing from the Human Protein Atlas. (B) Expression of ADGRF5 in the CNS from the Human Protein Atlas. (C) Expression of ADGRF5 in the CNS evaluated by single-cell RNA-sequencing from the Human Protein Atlas. [file Table1.xlsx]

## Sheet: Sheet1
Extended Table 1. Basic demographic and clinical characteristics of the human subjects.
	AD (n = 18)	DLB (n = 8)	CNI (n = 9)
Demographic characteristics
Age [year]	85±5	84±3	82±7
Female	14 (82.4%)	5 (62.5%)	3 (33.3%)
BMI	21.0±4.6	20.8±1.7	24.0±4.7
Smoking	2±6	2±4	2±4
Clinical characteristics
Comorbidities	2±2	2±2	2±2
Charlson	1±1	2±2	3±0
CGA7	4±1	3±2	6±1
HDSR	19±6	22±6	28±2
MMSE	20±4	21±7	29±1
Barthel	94±9	66±32	96±8
IADL	6±2	4±3	7±2
GDS15	4±3	9±3	6±4
Vital	9±1	8±2	10±1
