# Supplementary material for: Artificial intelligence and omics-based autoantibody profiling in dementia
Source: Front Immunol. 2025 May 8;16:1537659. doi: 10.3389/fimmu.2025.1537659 (PMC12095159; doi:10.3389/fimmu.2025.1537659)
Supplement: Supplementary file 9 [file Table2.xlsx]

## Sheet: Sheet1
Extended Table 2. Univariate and multivariate linear regression analysis for MMSE.
	Univariate		Multivariate
	OR (95%CI)	P values	OR (95%CI)	P values
Total score
Age [year]	-0.16 (-0.61 to 0.28)	0.457
Female	-5.04 (-9.19 to -0.90)*	0.019
Anti-NPB Ab [IU]	-3.48 (-6.94 to -0.03)*	0.048	-1.88 (-5.70 to -1.94)	0.322
Anti-ADGRF5 Ab [IU]	-3.53 (-8.33 to 1.27)	0.143	-2.00 (-6.87 to 2.86)	0.406
Orientation_Time
Age [year]	-0.03 (-0.15 to 0.08)	0.544
Female	0.62 (-2.17 to 0.37)	0.159
Anti-NPB Ab [IU]	-0.48 (-1.56 to 0.59)	0.366	-0.09 (-1.39 to 1.20)	0.884
Anti-ADGRF5 Ab [IU]	-1.28 (-2.71 to 0.15)	0.077	-1.10 (-2.61 to 0.42)	0.149
Orientation_Space
Age [year]	-0.04 (-0.14 to 0.07)	0.473
Female	-0.39 (-1.52 to 0.74)	0.486
Anti-NPB Ab [IU]	-0.17 (-1.12 to 0.77)	0.713	0.06 (-1.09 to 1.21)	0.916
Anti-ADGRF5 Ab [IU]	-1.72 (-2.86 to -0.60)**	0.004	-1.69 (-2.91 to -0.47)**	0.008
Registration
Age [year]	0.02 (-0.04 to 0.02)	0.487
Female	0.03 (-0.32 to 0.39)	0.856
Anti-NPB Ab [IU]	-0.13 (-0.42 to 0.15)	0.359	-0.18 (-0.52 to 0.17)	0.305
Anti-ADGRF5 Ab [IU]	-0.21 (-0.60 to 0.19)	0.295	-0.20 (-0.63 to 0.22)	0.337
Attention_Concentration
Age [year]	-0.05 (-0.16 to 0.06)	0.336
Female	-0.97 (-2.17 to 0.22)	0.107
Anti-NPB Ab [IU]	-0.68 (-1.69 to 0.32)	0.175	-0.29 (-1.49 to 0.91)	0.622
Anti-ADGRF5 Ab [IU]	-0.97 (-2.36 to 0.41)	0.162	-0.70 (-2.14 to 0.74)	0.329
Recall
Age [year]	-0.02 (-0.11 to 0.07)	0.708
Female	-0.74 (-1.68 to 0.20)	0.118
Anti-NPB Ab [IU]	-0.27 (-1.07 to 0.54)	0.507	0.08 (-0.88 to 1.04)	0.861
Anti-ADGRF5 Ab [IU]	-1.61 (-2.55 to -0.67)**	0.002	-1.53 (-2.52 to -0.54)**	0.004
Naming
Age [year]	NA	NA
Female	NA	NA
Anti-NPB Ab [IU]	NA	NA	NA	NA
Anti-ADGRF5 Ab [IU]	NA	NA	NA	NA
Repetition
Age [year]	0.00 (-0.02 to 0.02)	0.979
Female	0.04 (-0.15 to 0.24)	0.67
Anti-NPB Ab [IU]	-0.08 (-0.24 to 0.07)	0.283	-0.14 (-0.33 to 0.05)	0.139
Anti-ADGRF5 Ab [IU]	-0.19 (-0.40 to 0.02)	0.071	-0.22 (-0.44 to 0.01)	0.057
Comprehension
Age [year]	0.00 (-0.04 to 0.04)	0.985
Female	0.21 (-0.22 to 0.64)	0.318
Anti-NPB Ab [IU]	0.06 (-0.30 to 0.42)	0.748	-0.04 (-0.48 to 0.40)	0.849
Anti-ADGRF5 Ab [IU]	-0.23 (-0.72 to 0.26)	0.349	-0.30 (-0.82 to 0.22)	0.25
Reading
Age [year]	NA	NA
Female	NA	NA
Anti-NPB Ab [IU]	NA	NA	NA	NA
Anti-ADGRF5 Ab [IU]	NA	NA	NA	NA
Writing
Age [year]	0.00 (-0.02 to 0.03)	0.893
Female	-0.11 (-0.40 to 0.17)	0.446
Anti-NPB Ab [IU]	-0.10 (-0.34 to 0.14)	0.409	-0.08 (-0.37 to 0.21)	0.582
Anti-ADGRF5 Ab [IU]	-0.18 (-0.51 to 0.15)	0.265	-0.18 (-0.53 to 0.17)	0.309
Recall
Age [year]	-0.03 (-0.06 to 0.00)	0.096
Female	-0.12 (-0.46 to 0.23)	0.488
Anti-NPB Ab [IU]	-0.01 (-0.30 to 0.28)	0.944	0.11 (-0.23 to 0.44)	0.513
Anti-ADGRF5 Ab [IU]	-0.31 (-0.69 to 0.07)	0.105	-0.24 (-0.01 to 5.14)	0.216
*: P < 0.05, **: P < 0.01.
